# Supplementary material for: Discovery of confined two-dimensional Laves tiling in a magnesium alloy
Source: Nat Commun. 2026 Apr 15;17:5207. doi: 10.1038/s41467-026-71932-9 (PMC13253817; doi:10.1038/s41467-026-71932-9)
Supplement: Supplementary file 7 — Source Data [file 41467_2026_71932_MOESM7_ESM.xlsx]

## Sheet: Fig.3
	Al	Ca
Position	Integrated	Integrated
m	Counts	Counts
0	0.282694	0.112342
0.0206428	0.279386	0.113981
0.0412856	0.27534	0.11308
0.0619284	0.272158	0.109703
0.0825712	0.271473	0.104598
0.103214	0.27453	0.0989927
0.123857	0.281834	0.094244
0.1445	0.29295	0.091468
0.165142	0.306504	0.0912313
0.185785	0.320404	0.0934012
0.206428	0.332241	0.0971925
0.227071	0.339788	0.101395
0.247714	0.341477	0.104719
0.268356	0.336772	0.10616
0.288999	0.326318	0.105281
0.309642	0.311855	0.102333
0.330285	0.295893	0.0981853
0.350928	0.28122	0.0940847
0.37157	0.270357	0.0913098
0.392213	0.26506	0.0908241
0.412856	0.266009	0.0930181
0.433499	0.27271	0.097615
0.454142	0.283673	0.103761
0.474784	0.296781	0.110274
0.495427	0.309785	0.115979
0.51607	0.320798	0.120038
0.536713	0.328673	0.122173
0.557356	0.333197	0.12274
0.577998	0.335037	0.122621
0.598641	0.335499	0.122964
0.619284	0.336138	0.124867
0.639927	0.338349	0.129063
0.66057	0.343032	0.135717
0.681212	0.350422	0.144381
0.701855	0.360125	0.154108
0.722498	0.371331	0.163708
0.743141	0.383155	0.172065
0.763784	0.394998	0.178427
0.784426	0.406825	0.182603
0.805069	0.419269	0.185003
0.825712	0.433539	0.186531
0.846355	0.451129	0.18834
0.866998	0.473401	0.191532
0.887641	0.50115	0.196878
0.908283	0.534259	0.20462
0.928926	0.57154	0.214414
0.949569	0.610813	0.225418
0.970212	0.649225	0.236508
0.990854	0.68374	0.246558
1.0115	0.711701	0.254729
1.03214	0.731347	0.260699
1.05278	0.742162	0.264768
1.07343	0.744982	0.267851
1.09407	0.741837	0.271324
1.11471	0.735569	0.276786
1.13535	0.729297	0.285764
1.156	0.725868	0.299428
1.17664	0.727389	0.31835
1.19728	0.734962	0.342356
1.21792	0.748659	0.370488
1.23857	0.767737	0.401076
1.25921	0.791029	0.431924
1.27985	0.817418	0.460566
1.3005	0.846262	0.484579
1.32114	0.877674	0.5019
1.34178	0.912562	0.511112
1.36242	0.952424	0.511655
1.38307	0.998919	0.503933
1.40371	1.05331	0.489292
1.42435	1.1159	0.469874
1.445	1.18559	0.448362
1.46564	1.25968	0.427654
1.48628	1.33397	0.410511
1.50692	1.40318	0.39925
1.52757	1.46167	0.395503
1.54821	1.5042	0.400101
1.56885	1.52685	0.413065
1.5895	1.52759	0.433709
1.61014	1.50678	0.460793
1.63078	1.4671	0.49271
1.65142	1.41329	0.527649
1.67207	1.35143	0.563699
1.69271	1.28816	0.598927
1.71335	1.22978	0.6314
1.734	1.1815	0.659222
1.75464	1.1469	0.680593
1.77528	1.12774	0.693934
1.79592	1.12406	0.698053
1.81657	1.13447	0.692349
1.83721	1.15665	0.67699
1.85785	1.18781	0.653023
1.8785	1.22503	0.622349
1.89914	1.26551	0.587564
1.91978	1.30658	0.551647
1.94042	1.34558	0.51757
1.96107	1.37978	0.48788
1.98171	1.40626	0.464361
2.00235	1.42204	0.447822
2.02299	1.42434	0.438087
2.04364	1.41096	0.434156
2.06428	1.38076	0.434508
2.08492	1.3341	0.437474
2.10557	1.27302	0.441569
2.12621	1.2012	0.445722
2.14685	1.12353	0.449353
2.16749	1.0455	0.452279
2.18814	0.972312	0.45452
2.20878	0.908113	0.456045
2.22942	0.855344	0.456575
2.25006	0.814448	0.455482
2.27071	0.783977	0.451851
2.29135	0.761069	0.444665
2.31199	0.742198	0.433077
2.33264	0.724014	0.416695
2.35328	0.704078	0.395772
2.37392	0.681333	0.371257
2.39457	0.656184	0.344683
2.41521	0.630218	0.317897
2.43585	0.605622	0.292714
2.45649	0.584477	0.270572
2.47714	0.568111	0.252282
2.49778	0.556682	0.237925
2.51842	0.549091	0.226927
2.53906	0.543242	0.218281
2.55971	0.536575	0.210846
2.58035	0.526715	0.203649
2.60099	0.512065	0.196107
2.62164	0.492197	0.188108
2.64228	0.467914	0.179955
2.66292	0.441009	0.172192
2.68356	0.413775	0.165378
2.70421	0.388403	0.159877
2.72485	0.366453	0.155736
2.74549	0.34852	0.152679
2.76614	0.334191	0.150205
2.78678	0.322288	0.147768
2.80742	0.311314	0.144955
2.82806	0.299979	0.141625
2.84871	0.287637	0.137935
2.86935	0.274517	0.13428
2.88999	0.261675	0.131125
2.91063	0.250696	0.128829
2.93128	0.24321	0.127486
2.95192	0.240388	0.126859
2.97256	0.242534	0.126427
2.99321	0.248921	0.125529
3.01385	0.257888	0.123573
3.03449	0.267209	0.120238
3.05513	0.274608	0.115603
3.07578	0.278299	0.110168
3.09642	0.277416	0.104736
3.11706	0.272197	0.100212
3.13771	0.263909	0.0973478
3.15835	0.254518	0.0965319
3.17899	0.246208	0.0976686
3.19963	0.240861	0.100195
3.22028	0.239646	0.103228
3.24092	0.242803	0.1058
3.26156	0.24966	0.107118
3.28221	0.258868	0.106759
3.30285	0.268771	0.104765
3.32349	0.277805	0.101585
3.34413	0.284829	0.0979182
3.36478	0.289293	0.0944715
3.38542	0.291249	0.091745
3.40606	0.291189	0.0898903
3.42671	0.289813	0.0886988
3.44735	0.287782	0.0877221
3.46799	0.285537	0.0864852
3.48863	0.283231	0.0847237
3.50928	0.280789	0.082562
3.52992	0.278034	0.0805673
3.55056	0.274858	0.0796473
3.5712	0.271345	0.0808122
3.59185	0.267823	0.0848605
3.61249	0.264807	0.092082
3.63313	0.262868	0.10207
3.65378	0.262457	0.113711

## Sheet: Fig.4
	Al	Ca
Position	Net intensity	Net intensity
m	Counts	Counts
0	0.112329	0.0807768
0.0206428	0.11064	0.0788766
0.0412856	0.110106	0.0756702
0.0619284	0.110027	0.0714957
0.0825712	0.109826	0.0672369
0.103214	0.109255	0.0640832
0.123857	0.108429	0.0631379
0.1445	0.107678	0.0650071
0.165142	0.10729	0.0695149
0.185785	0.107264	0.0756599
0.206428	0.107189	0.0818504
0.227071	0.106314	0.0863564
0.247714	0.103816	0.087842
0.268356	0.0991507	0.0858048
0.288999	0.0923762	0.0807692
0.309642	0.0843047	0.0741634
0.330285	0.076408	0.0679067
0.350928	0.0704817	0.0638371
0.37157	0.0681626	0.0631597
0.392213	0.070449	0.0660952
0.412856	0.0773795	0.0718407
0.433499	0.0879776	0.0788531
0.454142	0.100483	0.0853575
0.474784	0.112796	0.0899097
0.495427	0.123001	0.0918271
0.51607	0.129807	0.0913494
0.536713	0.132781	0.0894848
0.557356	0.132336	0.0876059
0.577998	0.1295	0.0869439
0.598641	0.125581	0.0881595
0.619284	0.121838	0.0911397
0.639927	0.119273	0.0950864
0.66057	0.118573	0.0988572
0.681212	0.120172	0.101433
0.701855	0.124361	0.102341
0.722498	0.131355	0.101881
0.743141	0.141257	0.10107
0.763784	0.153945	0.10133
0.784426	0.168931	0.104018
0.805069	0.185303	0.109963
0.825712	0.201815	0.119168
0.846355	0.217157	0.130774
0.866998	0.230339	0.143294
0.887641	0.241056	0.155037
0.908283	0.249897	0.164576
0.928926	0.258262	0.171116
0.949569	0.26799	0.174651
0.970212	0.280775	0.175889
0.990854	0.297554	0.175979
1.0115	0.318101	0.176186
1.03214	0.340988	0.177595
1.05278	0.363963	0.180963
1.07343	0.384662	0.186742
1.09407	0.401408	0.195213
1.11471	0.41383	0.20665
1.13535	0.423054	0.221412
1.156	0.431376	0.239906
1.17664	0.441508	0.262403
1.19728	0.45567	0.288797
1.21792	0.474874	0.318391
1.23857	0.498719	0.349832
1.25921	0.52583	0.38124
1.27985	0.554847	0.41053
1.3005	0.585613	0.435834
1.32114	0.620104	0.455899
1.34178	0.662621	0.470321
1.36242	0.719027	0.47956
1.38307	0.795064	0.484714
1.40371	0.894184	0.487148
1.42435	1.01555	0.488117
1.445	1.1529	0.48852
1.46564	1.29481	0.488862
1.48628	1.42655	0.489445
1.50692	1.53307	0.490689
1.52757	1.60249	0.493433
1.54821	1.62915	0.499065
1.56885	1.61509	0.509386
1.5895	1.56979	0.526201
1.61014	1.50779	0.550741
1.63078	1.44502	0.583112
1.65142	1.3948	0.621962
1.67207	1.36458	0.664506
1.69271	1.3545	0.706969
1.71335	1.35811	0.745322
1.734	1.36507	0.776134
1.75464	1.36497	0.797273
1.77528	1.35121	0.808256
1.79592	1.32351	0.810129
1.81657	1.28844	0.804933
1.83721	1.25768	0.794914
1.85785	1.24448	0.781759
1.8785	1.25946	0.766097
1.89914	1.30694	0.74745
1.91978	1.38305	0.724644
1.94042	1.47617	0.696558
1.96107	1.56955	0.662941
1.98171	1.64552	0.625026
2.00235	1.68984	0.585689
2.02299	1.69514	0.549074
2.04364	1.66232	0.519741
2.06428	1.59965	0.501571
2.08492	1.51987	0.496736
2.10557	1.43632	0.505023
2.12621	1.35912	0.523726
2.14685	1.29282	0.548141
2.16749	1.23583	0.572527
2.18814	1.18195	0.591285
2.20878	1.12325	0.600055
2.22942	1.05337	0.596453
2.25006	0.970087	0.58031
2.27071	0.876402	0.5534
2.29135	0.779805	0.518795
2.31199	0.690028	0.480059
2.33264	0.616065	0.440511
2.35328	0.563451	0.402709
2.37392	0.532667	0.368254
2.39457	0.51916	0.337855
2.41521	0.514919	0.311567
2.43585	0.511047	0.289063
2.45649	0.500475	0.269837
2.47714	0.479939	0.253297
2.49778	0.450616	0.23877
2.51842	0.417285	0.225488
2.53906	0.38634	0.212618
2.55971	0.36338	0.199395
2.58035	0.351175	0.185318
2.60099	0.348689	0.170367
2.62164	0.351449	0.155115
2.64228	0.353096	0.140693
2.66292	0.347564	0.128538
2.68356	0.33116	0.120004
2.70421	0.303832	0.115923
2.72485	0.269227	0.116264
2.74549	0.233544	0.120008
2.76614	0.203564	0.125324
2.78678	0.184514	0.129986
2.80742	0.178467	0.131952
2.82806	0.183763	0.129907
2.84871	0.195625	0.123631
2.86935	0.207727	0.114052
2.88999	0.214204	0.102978
2.91063	0.211436	0.0925819
2.93128	0.199062	0.0847887
2.95192	0.179934	0.0807669
2.97256	0.159063	0.0806575
2.99321	0.141935	0.0836219
3.01385	0.132763	0.0881763
3.03449	0.133222	0.0926898
3.05513	0.142042	0.0958808
3.07578	0.155556	0.0971512
3.09642	0.168961	0.0966604
3.11706	0.177882	0.0951354
3.13771	0.179696	0.0935007
3.15835	0.174236	0.0924722
3.17899	0.163677	0.0922638
3.19963	0.151676	0.0925122
3.22028	0.142103	0.0924396
3.24092	0.137772	0.0911903
3.26156	0.139589	0.0882108
3.28221	0.146358	0.0835306
3.30285	0.155277	0.0778328
3.32349	0.162916	0.0722832
3.34413	0.166354	0.0681697
3.36478	0.164088	0.066477
3.38542	0.156448	0.0675431
3.40606	0.145405	0.0709226
3.42671	0.133874	0.0755067
3.44735	0.124754	0.0798668
3.46799	0.120019	0.0827058
3.48863	0.120145	0.0832691
3.50928	0.124036	0.0815742
3.52992	0.12944	0.0783836
3.55056	0.133709	0.0749316
3.5712	0.134641	0.0724969
3.59185	0.13116	0.0719686

## Sheet: Fig.5
Distance (nm)	Ion Count	Mg ion%	Al ion%	Ca ion%		Mg ion% Sigma	Al ion% Sigma	Ca ion% Sigma
0	225	99.1111	0.888889	0		0.62574	0.62574	0
0.4	225	98.6667	0.888889	0.444444		0.764651	0.62574	0.443456
0.8	183	96.7213	2.73224	0.546448		1.31639	1.20509	0.544953
1.2	221	97.2851	2.71493	0		1.09322	1.09322	0
1.6	190	97.8947	1.57895	0.526316		1.04149	0.90438	0.524929
2	224	93.75	5.35714	0.892857		1.61734	1.50448	0.628521
2.4	223	98.6547	1.34529	0		0.771462	0.771462	0
2.8	204	95.098	4.41176	0.490196		1.51167	1.43778	0.488993
3.2	202	97.0297	2.9703	0		1.19447	1.19447	0
3.6	217	98.6175	1.38249	0		0.792644	0.792644	0
4	191	95.288	1.57068	3.14136		1.53323	0.899683	1.26215
4.4	195	96.4103	1.53846	2.05128		1.33222	0.881372	1.01507
4.8	220	96.3636	0.454545	3.18182		1.26206	0.453511	1.18333
5.2	243	87.2428	4.93827	7.81893		2.14013	1.38991	1.72223
5.6	281	85.0534	7.47331	7.47331		2.12698	1.56869	1.56869
6	290	78.6207	15.1724	6.2069		2.4075	2.10667	1.41685
6.4	344	65.6977	22.9651	11.3372		2.55951	2.26777	1.7094
6.8	359	56.8245	33.4262	9.7493		2.6142	2.48971	1.56554
7.2	351	57.5499	31.6239	10.8262		2.6382	2.48203	1.65845
7.6	353	60.0567	25.4958	14.4476		2.60685	2.31973	1.87123
8	317	67.1924	18.612	14.1956		2.63705	2.18598	1.96021
8.4	290	77.2414	13.1034	9.65517		2.46206	1.9815	1.73433
8.8	229	87.3362	7.42358	5.24017		2.19766	1.73236	1.47254
9.2	187	93.5829	4.27807	2.13904		1.79204	1.47982	1.05802
9.6	201	97.5124	1.49254	0.995025		1.09855	0.855262	0.70008
10	207	98.0676	1.93237	0		0.956803	0.956803	0
10.4	226	96.9027	2.21239	0.884956		1.15241	0.978405	0.622983
10.8	197	97.9695	1.52284	0.507614		1.00487	0.872493	0.506324
11.2	189	93.6508	6.34921	0		1.77372	1.77372	0
11.6	212	98.1132	1.88679	0		0.934454	0.934454	0
12	199	96.4824	3.51759	0		1.30593	1.30593	0
12.4	184	98.3696	1.63043	0		0.933627	0.933627	0
12.8	204	97.0588	2.94118	0		1.18294	1.18294	0
13.2	178	95.5056	4.49438	0		1.55289	1.55289	0
13.6	175	99.4286	0.571429	0		0.569794	0.569794	0
14	202	99.0099	0	0.990099		0.696631	0	0.696631
14.4	192	98.9583	1.04167	0		0.732723	0.732723	0
14.8	85	100	0	0		0	0	0

## Sheet: Fig.7
Mg	Ca	Al	sum	TOTEN energy(eV)	Formation energy(meV/atom)
38	8	14	60	-132.368	-88.1468	Fig. 7a
38	8	14	60	-134.475	-123.278	Fig. 7b

## Sheet: Fig.9
	eV	原子总数	meV/atom
0	-1.30883e+06	812592	0
1	-1.30932e+06	812592	-0.601074
2	-1.31007e+06	812592	-1.52227
3	-1.31033e+06	812592	-1.84852
4	-1.31078e+06	812592	-2.40456
5	-1.31118e+06	812592	-2.88983
6	-1.3133e+06	812592	-5.50333
7	-1.3143e+06	812592	-6.7353
8	-1.316e+06	812592	-8.82199

## Sheet: Fig.10
Mg	Ca	Al	sum	TOTEN energy(eV)	Formation energy(meV/atom)
38	12	22	72	-176.369	-157.182	Fig. 10b
38	12	22	72	-176.366	-157.145	Fig. 10c
38	16	30	84	-218.292	-181.762	Fig. 10d
38	16	30	84	-218.141	-179.96	Fig. 10e
38	16	30	84	-217.953	-177.717	Fig. 10f

## Sheet: Supplementary Fig S1
Aging Time (h)	Vickers Hardness (HV)
0.1	42.3
2	62.98
4	63.56
8	63.54
12	63.7
24	66.3
48	61.5
96	54.96
150	47.66
200	47.4
300	47
500	46.94
800	45.84

## Sheet: Supplementary Fig S6
x	y	z	segregation energy
277.248	99.7004	-145.842	-5.3e-06
274.466	101.303	-145.842	-9.04e-06
277.248	102.905	-145.842	-1.236e-05
274.466	98.0983	-145.842	-7.27e-06
274.465	104.507	-145.842	-1.93e-05
277.248	106.109	-145.841	-2.317e-05
274.465	107.712	-145.841	-3.528e-05
277.247	109.314	-145.841	-4.14e-05
274.465	110.916	-145.841	-5.765e-05
274.465	114.12	-145.84	-8.587e-05
277.247	112.518	-145.841	-6.686e-05
274.465	117.324	-145.84	-0.00012295
277.247	115.722	-145.84	-9.806e-05
274.465	120.528	-145.839	-0.0001623
277.247	118.926	-145.84	-0.00013592
277.247	122.129	-145.839	-0.00018097
274.464	123.731	-145.839	-0.00021129
277.247	125.333	-145.838	-0.000234
274.464	126.934	-145.838	-0.00026434
277.246	128.536	-145.838	-0.00029884
274.464	130.137	-145.837	-0.0003425
277.246	131.738	-145.837	-0.00036678
274.463	133.339	-145.836	-0.00041489
277.246	134.94	-145.836	-0.00045135
274.463	136.541	-145.836	-0.00049944
274.462	139.743	-145.835	-0.00059859
277.246	138.142	-145.835	-0.00054145
274.462	142.944	-145.834	-0.00071136
277.245	141.343	-145.834	-0.00064621
274.461	146.144	-145.832	-0.00084087
277.245	144.544	-145.833	-0.00076507
277.245	147.744	-145.832	-0.00090121
274.46	149.344	-145.831	-0.00098006
277.244	150.943	-145.831	-0.00104727
274.46	152.543	-145.83	-0.00113841
277.244	154.142	-145.829	-0.00121597
274.459	155.741	-145.828	-0.00131301
277.243	157.34	-145.827	-0.00139851
274.458	158.939	-145.826	-0.00150825
277.243	160.537	-145.825	-0.00159394
274.457	162.135	-145.824	-0.00171527
274.456	165.331	-145.822	-0.00193606
277.242	163.733	-145.823	-0.00179475
274.454	168.526	-145.82	-0.00215982
277.241	166.928	-145.821	-0.00203124
274.453	171.72	-145.818	-0.00238553
277.24	170.123	-145.819	-0.00225164
277.239	173.316	-145.817	-0.00246472
274.451	174.913	-145.816	-0.0025858
277.238	176.509	-145.815	-0.00263746
274.449	178.106	-145.814	-0.00273346
277.237	179.702	-145.813	-0.00273228
274.447	181.299	-145.813	-0.0027795
277.236	182.895	-145.813	-0.00268251
274.445	184.493	-145.814	-0.00263229
277.235	186.09	-145.816	-0.00237238
274.443	187.689	-145.819	-0.0020775
274.441	190.89	-145.831	-0.00057047
277.234	189.287	-145.823	-0.00159084
274.44	194.096	-145.862	0.00294857
277.233	192.49	-145.841	8.905e-05
274.439	197.302	-145.907	0.00715787
277.232	195.699	-145.881	0.00490726
277.232	198.906	-145.932	0.00995773
274.438	200.508	-145.955	0.011984
277.232	202.111	-145.977	0.0136346
274.438	203.716	-145.991	0.0149927
277.233	205.321	-146.007	0.0164339
274.439	206.926	-146.011	0.0165051
277.236	208.534	-146.021	0.017575
274.439	210.146	-146.023	0.0180889
274.441	213.368	-146.027	0.0184801
277.235	211.754	-146.026	0.0182097
277.236	214.98	-146.028	0.0187537
274.44	216.592	-146.027	0.0184202
274.44	219.822	-146.026	0.0185338
277.237	218.207	-146.027	0.0185297
277.236	221.435	-146.024	0.0181598
274.442	223.051	-146.023	0.0181599
277.236	224.667	-146.022	0.0180581
274.441	226.28	-146.02	0.0177342
277.238	227.897	-146.018	0.0176449
274.442	229.512	-146.017	0.0175627
277.238	231.127	-146.015	0.0172303
274.445	232.742	-146.013	0.0171922
274.444	235.971	-146.01	0.0168268
277.238	234.359	-146.012	0.0170523
277.24	237.588	-146.008	0.0167155
274.444	239.203	-146.007	0.0166431
274.446	242.431	-146.004	0.0163517
277.239	240.816	-146.005	0.0163976
277.239	244.046	-146.003	0.0162457
274.445	245.659	-146.002	0.0160749
274.446	248.889	-146	0.0159437
277.241	247.274	-146.001	0.0160052
277.24	250.501	-145.998	0.0157939
274.447	252.116	-145.998	0.0157483
277.24	253.73	-145.997	0.0156753
274.446	255.342	-145.996	0.0155728
274.446	258.572	-145.995	0.0155147
277.242	256.957	-145.995	0.0155308
277.24	260.183	-145.994	0.0154237
274.448	261.798	-145.994	0.0154655
274.447	265.025	-145.995	0.015485
277.24	263.413	-145.994	0.0154282
277.242	266.64	-145.995	0.0154596
274.447	268.255	-145.997	0.0157363
274.449	271.482	-146.002	0.0161411
277.24	269.866	-145.999	0.0156847
277.24	273.095	-146.004	0.0162464
274.448	274.707	-146.007	0.0166493
277.241	276.32	-146.007	0.0166301
274.448	277.933	-146.008	0.0166447
274.449	281.158	-146.002	0.0161149
277.24	279.544	-146.004	0.0162197
277.24	282.772	-145.999	0.0156732
274.447	284.384	-145.998	0.0157034
274.447	287.614	-145.995	0.0154555
277.242	285.999	-145.996	0.015433
277.24	289.225	-145.995	0.0153889
274.448	290.84	-145.995	0.015416
274.447	294.066	-145.996	0.0154558
277.24	292.454	-145.995	0.0153757
277.242	295.68	-145.996	0.0154548
274.446	297.295	-145.997	0.0154901
274.448	300.521	-145.998	0.0156292
277.24	298.906	-145.997	0.0155733
277.24	302.135	-145.999	0.0156532
274.446	303.747	-146	0.0157948
277.242	305.362	-146.001	0.0158372
274.446	306.977	-146.002	0.0159085
274.448	310.204	-146.004	0.0161435
277.24	308.589	-146.003	0.0160496
277.24	311.818	-146.005	0.016192
274.446	313.431	-146.007	0.0164034
274.446	316.662	-146.01	0.0165628
277.242	315.046	-146.008	0.0164769
277.241	318.274	-146.011	0.0167745
274.448	319.89	-146.013	0.0168897
274.446	323.119	-146.016	0.0172439
277.241	321.505	-146.014	0.0169488
277.243	324.734	-146.018	0.0172945
274.446	326.351	-146.019	0.017417
277.241	327.963	-146.021	0.0176861
274.447	329.58	-146.023	0.0178017
274.446	332.809	-146.027	0.018194
277.241	331.195	-146.024	0.0178253
277.243	334.424	-146.028	0.018154
274.445	336.041	-146.029	0.0182162
274.447	339.268	-146.032	0.0184887
277.241	337.652	-146.03	0.0184763
277.24	340.881	-146.031	0.0182197
274.445	342.495	-146.032	0.0186154
274.445	345.721	-146.029	0.0178895
277.241	344.106	-146.03	0.0180837
277.24	347.327	-146.025	0.0175488
274.448	348.939	-146.02	0.0169713
274.448	352.151	-146.001	0.0149812
277.24	350.546	-146.012	0.0156473
274.447	355.358	-145.958	0.0102086
277.24	353.754	-145.986	0.0131361
277.238	356.959	-145.935	0.00807723
274.446	358.565	-145.902	0.00463064
274.444	361.774	-145.857	0.00063062
277.236	360.169	-145.88	0.00221096
277.235	363.376	-145.847	-0.00041907
274.444	364.979	-145.833	-0.00142714
274.446	368.179	-145.822	-0.00228942
277.235	366.578	-145.829	-0.00166925
277.236	369.776	-145.821	-0.00232258
278.175	384.055	-184.827	0.00058865
274.459	384.072	-182.232	0.00018578
274.457	384.11	-177.039	-0.00085176
278.175	384.09	-179.635	-0.00029919
274.455	384.15	-171.843	-0.00228676
278.176	384.129	-174.441	-0.0015496
274.453	384.187	-166.642	-0.00397076
278.177	384.168	-169.243	-0.00316747
278.177	384.2	-164.04	-0.00482371
274.452	384.21	-161.436	-0.00531534
278.177	384.213	-158.832	-0.00562156
274.452	384.211	-156.228	-0.00538352
278.177	384.201	-153.625	-0.00489371
274.453	384.188	-151.022	-0.00408144
278.176	384.17	-148.421	-0.00323039
274.448	371.375	-145.818	-0.00263933
274.45	374.57	-145.817	-0.00273104
277.237	372.972	-145.818	-0.00260937
274.451	377.764	-145.817	-0.00268508
277.238	376.166	-145.818	-0.00266668
277.24	379.36	-145.818	-0.00257973
274.453	380.957	-145.819	-0.00254801
274.454	384.151	-145.821	-0.00236576
278.176	384.13	-143.222	-0.00159855
277.241	382.554	-145.82	-0.0024404
277.242	385.748	-145.822	-0.00224905
274.456	387.345	-145.823	-0.00215877
274.457	390.54	-145.825	-0.00194738
277.242	388.943	-145.824	-0.0020423
277.243	392.138	-145.826	-0.00182921
274.458	393.736	-145.827	-0.00173286
274.459	396.933	-145.829	-0.00153294
277.244	395.335	-145.828	-0.00160887
277.244	398.532	-145.83	-0.00142388
274.46	400.131	-145.83	-0.00134388
274.461	403.329	-145.832	-0.00116683
277.245	401.73	-145.831	-0.00124539
274.461	406.528	-145.833	-0.0010109
277.245	404.928	-145.833	-0.00107914
277.245	408.128	-145.834	-0.00092883
274.462	409.728	-145.834	-0.00086457
274.462	412.928	-145.835	-0.00073608
277.246	411.328	-145.835	-0.00079072
277.246	414.529	-145.836	-0.00067299
274.457	384.111	-140.625	-0.0009217
278.175	384.091	-138.028	-0.00035059
274.459	384.073	-135.432	0.0001385
278.175	384.056	-132.837	0.00055116
274.461	384.04	-130.241	0.00088649
278.175	384.025	-127.647	0.00116526
274.462	384.012	-125.052	0.00140516
278.175	383.999	-122.457	0.00160568
274.464	383.988	-119.862	0.00176899
274.465	383.968	-114.672	0.0020223
278.175	383.977	-117.268	0.00191188
274.466	383.953	-109.482	0.00219883
278.175	383.96	-112.078	0.00212055
278.175	383.946	-106.887	0.00227021
274.466	383.941	-104.292	0.00232147
278.175	383.936	-101.697	0.00236861
274.467	383.932	-99.1008	0.00240795
278.175	383.928	-96.5053	0.00243718
274.467	383.926	-93.9095	0.00246289
278.175	383.923	-91.3139	0.00248389
274.467	383.922	-88.7179	0.00249715
278.175	383.92	-86.1224	0.00250572
274.467	383.92	-83.5262	0.00251371
278.175	383.919	-80.9307	0.00252156
274.467	383.92	-78.3346	0.00251206
278.175	383.921	-75.7389	0.00250832
274.467	383.922	-73.1429	0.00250078
278.174	383.924	-70.5473	0.00249922
274.466	383.926	-67.9515	0.00246916
278.174	383.929	-65.3559	0.00244702
274.466	383.933	-62.7603	0.00241325
278.174	383.937	-60.1648	0.00237859
274.465	383.942	-57.5694	0.00233248
278.174	383.947	-54.9741	0.00228373
274.465	383.954	-52.3789	0.00221381
278.174	383.961	-49.7839	0.00215226
274.464	383.969	-47.1888	0.00204095
278.174	383.978	-44.594	0.00193406
274.463	383.988	-41.9991	0.00179555
278.174	383.999	-39.4044	0.00163639
274.462	384.011	-36.8096	0.00143521
274.46	384.039	-31.6199	0.0009354
278.174	384.024	-34.2148	0.00121783
274.463	416.129	-145.836	-0.00062184
274.463	419.331	-145.837	-0.00052055
277.246	417.73	-145.837	-0.0005626
277.247	420.931	-145.838	-0.00047046
274.464	422.532	-145.838	-0.0004309
274.464	425.735	-145.839	-0.00035478
277.247	424.133	-145.838	-0.00038709
274.464	428.938	-145.839	-0.00028366
274.465	432.141	-145.84	-0.00022481
277.247	427.336	-145.839	-0.00031402
277.247	430.539	-145.84	-0.00025013
274.465	435.344	-145.84	-0.0001729
277.247	433.742	-145.84	-0.00019577
277.247	436.946	-145.841	-0.00014562
274.465	438.548	-145.841	-0.00013636
274.465	441.752	-145.841	-9.619e-05
277.248	440.15	-145.841	-0.00010611
277.248	443.354	-145.841	-7.648e-05
274.465	444.956	-145.842	-6.345e-05
274.466	448.16	-145.842	-4.042e-05
277.248	446.558	-145.842	-4.742e-05
274.466	451.365	-145.842	-2.273e-05
274.466	454.569	-145.842	-1.12e-05
277.248	449.762	-145.842	-2.696e-05
277.248	452.967	-145.842	-1.254e-05
274.466	457.774	-145.842	-7.94e-06
277.248	456.171	-145.842	-3.24e-06
277.248	459.376	-145.842	0

## Sheet: Supplementary Tables S1
1*1*1
	energy	formation energies of substitutional defects
	-266.029	-
1-Mg	-264.756	0.814843
2-Mg	-263.317	0.509035
3-Mg	-263.326	0.49913
4-Mg	-264.658	0.912302
5-Mg	-263.24	0.585621
1*2*1
	energy	formation energies of substitutional defects
	-532.697	-
1-Mg	-531.459	0.77987
2-Mg	-529.971	0.522458
3-Mg	-529.861	0.632658
4-Mg	-531.37	0.86856
5-Mg	-529.901	0.593034
